# Supplementary material for: Balloon Eustachian Tuboplasty: A Systematic Review of Technique, Safety, and Clinical Outcomes in Chronic Obstructive Eustachian Tube Dysfunction
Source: Healthcare (Basel). 2025 Jul 27;13(15):1832. doi: 10.3390/healthcare13151832 (PMC12345958; doi:10.3390/healthcare13151832)
Supplement: Supplementary file 1 [file healthcare-13-01832-s001.zip]

Archive with 1 entries (1 files):
- healthcare-3674332-supplementary.pdf
